# Supplementary material for: Postprandial effects of a whey protein-based multi-ingredient nutritional drink compared with a normal breakfast on glucose, insulin, and active GLP-1 response among type 2 diabetic subjects: a crossover randomised controlled trial
Source: J Nutr Sci. 2021 Jul 12;10:e49. doi: 10.1017/jns.2021.41 (PMC8278161; doi:10.1017/jns.2021.41)
Supplement: Supplementary file 1 [file jnssup.zip]

Archive with 2 entries (2 files):
- S2048679021000410sup001.docx
- S2048679021000410sup002.tif
